# Supplementary material for: Tragedies, Fates, Furies and Fuels: Narratives of Individuals Bereaved by Suicide
Source: Int J Environ Res Public Health. 2022 Jul 18;19(14):8715. doi: 10.3390/ijerph19148715 (PMC9317914; doi:10.3390/ijerph19148715)
Supplement: Supplementary file 1 [file ijerph-19-08715-s001.zip]

Archive with 1 entries (1 files):
- ijerph-1775548-supplementary.pdf
